# Supplementary material for: Activation of Downstream mTORC1 Target Ribosomal Protein S6 Kinase (S6K) Can Be Found in a Subgroup of Dutch Patients with Granulomatous Pulmonary Disease
Source: Cells. 2021 Dec 15;10(12):3545. doi: 10.3390/cells10123545 (PMC8700352; doi:10.3390/cells10123545)
Supplement: Supplementary file 1 [file cells-10-03545-s001.zip]

Archive with 1 entries (1 files):
- cells-1508130-Supplementary.pdf
